# Supplementary material for: Risk factors for mechanical ventilation and ECMO in COVID-19 patients admitted to the ICU: A multicenter retrospective observational study
Source: PLoS One. 2022 Nov 14;17(11):e0277641. doi: 10.1371/journal.pone.0277641 (PMC9662741; doi:10.1371/journal.pone.0277641)
Supplement: S2 Table — In the table, presence of the factor in the individual was indicated as ‘1’, while absence of the factor was indicated as ‘0’. Please see the regular tables for units. Obesity was defined as body mass index of over 30 kg/m2. BMI, body mass index; APACHE II, Acute Physiology and Chronic Health Evaluation II score; SOFA, Sequential Organ Failure Assessment score; CHF, chronic heart failure; OMI, old myocardial infarction; CRF, chronic renal failure; WBC, white blood cells; LDH, lactate dehydrogenase; CK, creatinine kinase; AST, aspartate aminotransferase; ALT; alanine aminotransferase; BUN, blood urea nitrogen; eGFR, estimated glomerular filtration rate; CRP; C-reactive protein; PT-INR, international normalized ratio of prothrombin time; APTT, activated partial thromboplastin time; AT; antithrombin activity; MV, mechanical ventilation; HD, hemodialysis; CHDF; continuous hemodiafiltration; GUH, Gunma University Hospital; JRCMH; Japanese Red Cross Maebashi Hospital; OMH, Ota Memorial Hospital; ND, no data; NA, not applicable. (XLSX) [file pone.0277641.s002.xlsx]

## Sheet: Data
Case No.	Hospital	Patient's background				Severity score		Preexisting diseases								Blood test results																	Heparin usage	MV	Duration of MV (days)	ECMO	Medication						Renal replacement therapy	Mode of renal replacement therapy		Outcome
		Sex	Age	BMI	Race	APACHE II	SOFA	Cancer	Diabetes	Hypertension	CHF	Angina /OMI	CRF	Hemodialysis	Obesity	WBC	Lymphocytes	Platelets	LDH	CK	AST	ALT	Total bilirubin	BUN	Creatinine	eGFR	CRP	PT-INR	APTT	Fibrinogen	AT	D-dimer					Remdecivir	Favipiravir	Lopinavir-Ritonavir	Hydroxychloroquine	Dexamethasone	Ciclesonide		HD	CHDF	Duration of ICU stay (days)	Duration of hospital stay (days)	Discharged to home	Discharged to another acute hospital
1	GUH	M	82	23.3887	Asian	16	5	0	0	1	0	0	0	0	0	4000	720	117000	235	229	31	33	0.7	20	1.02	53.6	2.27	0.98	37.5	425	74.8	0.5	0	1	43	1	1	1	1	1	0	1	1	1	1	46	75	0	1
2	GUH	M	79	26.9204	Asian	27	13	0	1	0	0	0	0	0	0	4300	270	9300	591	230	56	27	0.5	25	0.88	63.7	19.1	1.05	33.4	397	74.6	1.7	0	1	21	1	1	1	0	1	0	0	1	0	1	32	28	0	1
3	GUH	M	55	25.7785	Asian	19	10	0	0	1	0	0	0	0	0	6900	770	14900	525	245	43	36	0.7	11	0.75	84.1	8.92	1.04	47.1	635	72.8	0.7	0	1	9	0	0	1	0	0	0	0	0	0	0	11	11	0	1
4	GUH	M	46	36.2897	Asian	20	11	0	1	1	0	0	0	0	1	22900	458	34600	422	119	20	18	0.4	49	1.24	51.1	9.42	0.91	26.7	476	76.6	0.5	0	1	8	0	0	1	0	0	1	0	1	0	1	14	27	1	0
5	GUH	M	61	20.3659	Asian	25	11	0	0	0	0	0	0	0	0	12400	410	25600	498	76	103	70	1.4	24	0.74	82.9	14.76	1.09	36	576	75.3	10.5	0	1	23	0	0	1	0	0	1	0	0	0	0	31	91	0	0
6	GUH	M	60	24.2907	Asian	4	5	0	0	0	0	0	0	0	0	4000	1430	15900	254	192	32	28	0.5	14	0.76	80.9	2.81	1.03	40.6	308	ND	0.5	0	0	NA	0	0	1	0	0	0	0	0	0	0	4	25	1	0
7	GUH	M	32	32.3704	Latino	1	2	0	0	0	0	0	0	0	1	4700	640	24000	328	314	31	40	0.5	15	0.88	82.5	8.56	0.94	29.6	759	109.1	0.5	0	0	NA	0	0	1	0	0	1	0	0	0	0	2	14	1	0
8	GUH	M	71	28.7798	Asian	6	2	0	0	0	0	0	0	0	0	3800	680	9700	272	52	54	35	0.7	16	0.86	67.3	3.28	0.94	36.2	481	ND	0.5	0	0	NA	0	0	0	0	0	1	0	0	0	0	2	18	1	0
9	GUH	F	66	26.3952	Asian	18	11	0	1	1	0	0	0	0	0	11100	620	14500	307	49	31	18	1.8	17	1.14	37.3	2.65	1.17	45.8	253	55.1	3.7	0	1	27	1	0	0	0	0	1	0	1	1	1	32	32	0	1
10	GUH	M	52	27.2904	Latino	9	3	0	0	1	0	0	1	0	0	13600	620	457000	425	48	46	87	0.2	25	1.13	54.6	11.99	1.1	31.1	846	94	2.7	0	0	NA	0	1	0	0	0	1	0	0	0	0	5	13	1	0
11	GUH	M	78	27.215	Asian	23	8	0	0	1	0	0	0	0	0	12400	248	23000	350	81	41	49	0.7	18	0.7	82.1	16.07	1.03	31.1	633	81.2	0.6	1	1	29	1	1	0	0	0	1	0	1	1	1	36	59	0	1
12	GUH	M	47	34.9552	Asian	19	9	0	0	0	0	0	0	0	1	7800	900	187000	380	41	76	111	0.9	19	1.41	44.1	6.42	1.04	28	472	85.8	0.5	0	1	17	1	1	0	0	0	1	0	1	1	1	21	21	0	1
13	GUH	M	55	31.1207	Asian	23	11	0	1	1	0	1	0	0	1	6900	69	231000	504	303	53	31	1.2	18	0.88	70.6	11.7	3.31	62.5	455	58.2	1.2	0	1	18	1	1	0	0	0	1	0	1	0	1	21	34	1	0
14	GUH	M	70	21.0381	Asian	16	6	0	0	0	0	0	0	0	0	8200	470	15800	540	64	39	27	0.7	18	0.61	98.4	26.88	0.99	34.3	668	71.2	2.4	0	1	NA	0	1	0	0	0	1	0	1	1	1	48	48	0	0
15	GUH	M	78	22.8047	Asian	11	3	0	1	1	0	0	0	0	0	18200	500	193000	517	99	40	48	0.6	33	0.62	93.7	7	1.14	27.7	217	81.3	53.5	0	1	23	0	1	0	0	0	1	0	1	0	1	57	57	0	0
16	GUH	M	60	29.0174	Asian	7	3	0	1	1	0	0	0	0	0	8500	960	362000	515	202	35	41	0.7	16	0.98	61.2	14.38	1.09	36.9	511	72.6	66.1	0	0	NA	0	0	0	0	0	1	0	0	0	0	3	14	1	0
17	GUH	M	66	24.6832	Latino	9	4	0	1	1	0	0	1	0	0	9700	300	218000	342	83	21	15	0.3	45	2.01	27.2	10.45	0.98	31.1	432	76.5	32.3	0	1	15	1	0	0	0	0	1	0	0	0	0	15	15	0	1
18	GUH	M	53	27.5509	Asian	10	2	0	1	0	0	0	0	0	0	6600	480	175000	381	50	26	33	1.1	13	0.71	90.3	7.88	1.01	30.7	572	92.6	0.5	0	0	NA	0	0	0	0	0	1	0	0	0	0	2	13	1	0
19	GUH	M	59	26.9896	Asian	11	4	0	1	0	0	0	0	0	0	10000	300	319000	502	51	88	73	0.6	18	0.8	76.8	16.76	1	28.5	633	99.3	5.3	0	1	8	0	0	0	0	0	1	0	0	0	0	10	15	1	0
20	GUH	M	52	23.4568	Asian	17	8	0	0	1	0	0	1	1	0	8900	500	143000	380	265	32	17	0.4	79	16.43	2.9	11.26	1.1	55.5	546	103.3	0.5	1	1	36	1	0	0	0	0	1	0	1	1	1	64	64	0	0
21	GUH	F	70	28.2521	Asian	15	4	0	1	1	0	0	0	0	0	131000	1640	161000	215	13	20	17	0.6	18	0.52	86.6	6.55	0.96	30.8	481	89.9	0.5	0	1	10	0	0	0	0	0	1	0	0	0	0	14	21	0	0
22	GUH	M	50	28.6955	Asian	8	6	0	1	0	0	0	0	0	0	5100	2020	132000	195	51	89	81	1	11	0.54	123.9	0.41	0.98	28	321	ND	0.5	0	0	NA	0	0	0	0	0	1	0	0	0	0	3	20	1	0
23	GUH	M	53	30.7805	Asian	4	4	0	0	1	0	0	1	0	1	5800	480	142000	310	170	44	57	0.6	13	0.92	68	3.71	1	36	449	89.1	0.8	0	0	NA	0	1	1	0	0	1	0	0	0	0	10	21	0	0
24	GUH	M	69	26.4706	Latino	10	5	0	0	1	0	0	0	0	0	10600	1080	134000	327	1595	64	33	1	36	0.77	76.6	17.09	1.1	36.7	616	76.1	0.5	0	1	NA	1	0	0	0	0	1	0	1	0	1	53	53	0	0
25	JRCMH	M	71	21.7738	Asian	22	9	0	1	0	1	0	0	0	0	7900	891	123000	443	212	36	22	1	18	0.47	130	6.64	1.23	44	452	56	48	1	1	32	1	0	0	1	0	0	0	0	0	0	38	52	0	1
26	JRCMH	M	87	16.6493	Asian	19	5	0	0	1	0	0	1	1	0	5500	2145	239000	169	40	16	4	0.3	59	4.24	11.1	1.69	1.16	27.8	527	82	1.6	0	0	NA	0	0	0	1	0	0	0	1	1	0	6	20	0	1
27	JRCMH	F	78	22.0851	Asian	12	3	0	1	1	0	1	0	0	0	6800	646	348000	339	14	64	41	0.3	19	0.77	54.9	6.79	1.25	28.6	539	ND	13	0	0	NA	0	0	0	1	0	0	0	0	0	0	5	27	1	0
28	JRCMH	M	61	14.7161	Asian	20	7	0	0	1	0	1	1	1	0	6900	1440	141000	235	227	37	22	0.3	79	12.95	3.3	16.47	1.27	39.4	563	69	1.1	0	0	NA	0	0	0	0	0	0	0	1	1	0	5	57	1	0
29	JRCMH	M	77	25.6055	Asian	19	4	0	1	1	0	0	0	0	0	3500	176	151000	423	100	101	39	0.8	45	1.52	35.4	6.56	1.02	33.5	527	85	2.1	0	1	44	0	0	0	1	0	0	1	1	0	1	56	90	1	0
30	JRCMH	F	25	22.719	Asian	4	0	0	0	0	0	0	0	0	0	4900	NA	243000	202	69	24	10	0.5	8	0.5	122.9	0.58	0.9	30.9	453	130	1.5	0	0	NA	0	0	0	0	0	0	0	0	0	0	4	9	1	0
31	JRCMH	F	53	29.3333	Latino	41	15	0	0	0	0	0	1	1	0	7500	339	267000	414	23	16	4	0.2	27	5.89	6.6	23.22	1.12	32.2	496	58	1.6	0	1	146	1	1	0	0	0	1	0	1	1	1	146	220	0	0
32	JRCMH	M	68	26.5021	Latino	32	9	0	1	1	0	0	1	0	0	7300	876	134000	577	118	63	27	1	22	2.24	23.9	22.67	1.01	32.6	714	69	1.3	0	1	29	1	1	0	0	0	1	0	0	0	0	36	133	1	0
33	JRCMH	M	78	22.7915	Asian	18	4	0	1	0	0	0	0	0	0	1700	295	88000	270	31	42	28	1	22	0.64	90.5	2.14	1.07	31.9	400	83	1.4	0	0	NA	0	1	0	0	0	1	1	0	0	0	9	16	0	0
34	JRCMH	F	32	31.8058	Asian	5	1	0	0	0	0	0	0	0	1	8800	1650	269000	218	103	22	9	0.5	11	0.48	118.4	0.57	0.93	23.2	598	97	1.3	0	0	NA	0	0	0	0	0	0	0	0	0	0	3	11	1	0
35	JRCMH	F	55	28.4444	Asian	15	7	0	0	1	0	0	0	0	0	9100	890	212000	481	79	38	35	0.4	14	0.42	110.8	9.89	0.99	27.6	543	74	2.7	0	1	7	0	1	0	0	0	1	0	0	0	0	9	33	1	0
36	JRCMH	M	57	29.9148	Asian	26	5	0	1	1	0	0	0	0	0	5100	1530	187000	291	212	129	138	0.8	13	1.28	46.6	2.2	1.01	30.4	438	97	1.6	0	1	32	1	1	1	0	0	1	0	0	0	0	38	56	0	0
37	JRCMH	M	70	21.0836	Asian	21	10	0	0	1	0	0	0	0	0	8400	476	178000	335	156	24	19	0.2	143	11.93	3.8	4.18	1.08	29.6	463	79	4.7	0	1	48	1	0	0	0	0	1	0	1	1	1	57	93	1	0
38	JRCMH	F	66	31.8667	Asian	18	2	0	1	1	0	0	0	0	1	10200	1020	216000	245	12	19	20	0.7	21	1.09	39.4	4.23	0.99	24.7	518	93	1.4	0	0	NA	0	0	0	0	0	1	0	0	0	0	7	18	1	0
39	JRCMH	F	30	24.5578	Asian	8	3	0	0	0	0	0	0	0	0	8500	1392	173000	177	45	14	9	0.2	2	0.37	160.3	1.37	0.96	33	408	97	1.8	0	0	NA	0	0	0	0	0	0	0	0	0	0	2	11	0	1
40	JRCMH	F	68	28.5333	Asian	37	8	0	1	1	0	0	0	0	0	9500	261	189000	452	92	39	28	0.4	12	0.51	89.2	10.14	1.2	38.2	608	76	1.5	0	1	6	0	0	0	0	0	1	0	0	0	0	8	8	1	0
41	JRCMH	M	70	19.4161	Asian	24	7	0	1	1	1	1	1	1	0	6000	768	123000	265	75	22	16	0.3	45	7.17	6.6	0.24	0.95	33.8	339	75	1.3	0	0	NA	0	0	0	0	0	1	0	1	1	0	5	21	1	0
42	JRCMH	M	74	24.1522	Asian	33	7	1	0	1	0	0	0	0	0	4600	280	161000	599	40	32	13	0.5	13	0.4	153.7	6.48	1.06	26.1	472	81	2.5	0	1	NA	0	0	0	0	0	1	0	0	0	0	37	39	0	0
43	JRCMH	F	74	27.3967	Asian	27	3	0	1	1	0	0	0	0	0	2200	725	107000	191	121	32	17	0.8	12	0.53	83.5	0.84	1.02	31.7	312	89	5.7	0	1	NA	0	1	0	0	0	1	0	0	0	0	38	46	0	0
44	JRCMH	M	70	23.6082	Asian	33	12	0	1	1	0	0	0	0	0	4400	704	140000	369	218	54	39	0.6	29	0.76	77.4	8.24	0.94	32	446	88	1.1	0	1	12	0	0	0	0	0	1	0	0	0	0	14	21	1	0
45	JRCMH	F	69	18.3865	Asian	16	2	0	0	0	0	0	0	0	0	10600	1060	318000	566	35	38	19	0.4	18	0.53	85.2	0.93	0.97	24.1	382	90	17	0	1	103	0	0	1	0	0	1	0	0	0	0	34	39	0	0
46	JRCMH	F	80	21.9771	Asian	34	7	0	0	0	0	0	0	0	0	7100	781	256000	288	75	28	20	0.5	12	0.53	81.6	2.8	1.03	23.6	633	85	2.2	0	1	11	0	0	0	0	0	1	0	0	0	0	20	36	1	0
47	JRCMH	M	73	21.3294	Latino	25	3	0	0	0	0	0	0	0	0	8400	546	243000	310	55	29	26	1.3	17	0.72	81.1	12.13	1.16	31.2	803	78	1.1	0	1	90	1	1	0	0	0	1	0	0	0	0	106	91	0	0
48	OMH	F	40	29.2969	Asian	9	2	0	1	0	0	0	0	0	0	2260	570	209000	471	126	29	13	0.43	7.6	0.75	68.1	6.55	1.07	54.3	405	72.1	2	0	1	13	1	0	0	1	0	0	0	0	0	0	25	40	1	0
49	OMH	F	68	22.4765	Asian	11	2	0	0	0	0	0	0	0	0	4560	1140	147000	216	60	23	13	0.62	7.9	0.63	70.8	3.54	1.02	33.4	547	92.8	0.8	0	1	16	0	0	0	1	0	0	0	0	0	0	23	42	1	0
50	OMH	M	46	25.3934	Asian	7	1	0	0	0	0	0	0	0	0	4160	660	188000	402	168	55	42	0.6	6.5	0.73	91.2	11.2	0.89	38.5	616	111.5	1.6	0	0	NA	0	0	1	0	0	0	0	0	0	0	7	16	1	0
51	OMH	M	44	29.7609	Asian	6	2	0	0	1	0	0	0	0	0	7950	1150	324000	336	44	50	69	0.78	11.3	1.1	59	15.46	1	39.3	773	97.5	1.8	0	1	12	1	1	1	0	0	1	0	0	0	0	21	34	1	0
52	OMH	M	52	30.3341	Asian	6	1	0	1	1	0	0	0	0	1	7000	910	205000	530	100	58	68	0.9	11.2	0.55	120	15.16	1.27	39.9	651	79.4	1.7	0	1	12	0	1	1	0	0	1	0	0	0	0	14	20	1	0
53	OMH	F	43	24.7266	Asian	8	1	0	0	0	0	0	0	0	0	11980	720	247000	282	24	43	48	0.54	7	0.57	90.1	30.47	1.11	75.5	NA	83.4	1.6	0	0	NA	0	0	1	0	0	1	0	0	0	0	4	13	1	0
54	OMH	M	32	31.5575	Latino	7	2	0	0	0	0	0	0	0	1	11470	790	279000	224	49	46	101	0.46	10.3	0.72	102.8	11.43	1.11	33.9	651	123.7	1	0	0	NA	0	0	1	0	0	1	0	0	0	0	2	27	1	0
55	OMH	M	67	25.1126	Latino	8	3	0	0	1	0	0	0	0	0	3830	510	205000	345	106	23	12	0.49	21.4	0.95	61.4	9.12	1.06	33.9	606	102.5	1.6	0	1	5	0	1	1	0	0	1	0	0	0	0	7	20	1	0
56	OMH	M	71	30.4438	Latino	13	2	0	0	0	0	0	0	0	1	12050	510	192000	376	16	71	39	2.67	20.1	0.87	66.2	13.41	1.11	37.1	677	70.4	1	0	1	NA	1	1	0	0	0	1	0	0	0	0	33	33	0	0
57	OMH	M	60	25.2595	Asian	8	1	0	1	1	0	0	0	0	0	4520	1310	161000	189	86	37	36	0.79	10.8	0.74	83.3	5.13	1.12	43.7	565	90.2	1	1	0	NA	0	0	1	0	0	1	0	0	0	0	2	16	1	0
58	OMH	M	70	25.6489	Asian	13	2	0	0	0	0	0	0	0	0	9320	420	137000	315	151	31	26	0.95	21.6	0.7	84.7	5.72	1.53	44.1	547	137.9	1.4	0	1	8	0	1	0	0	0	1	0	0	0	0	9	19	1	0
59	OMH	F	70	28.9993	Asian	13	3	0	0	1	0	1	1	0	0	8400	1180	213000	552	129	28	13	0.27	49.6	1.92	20.7	7.1	1.04	35.8	616	100.1	1.7	1	1	NA	0	1	1	0	0	1	0	0	0	0	7	11	0	0
60	OMH	F	77	17.3603	Asian	15	2	0	0	0	0	0	0	0	0	7300	370	222000	426	23	33	16	1.01	13.9	0.47	94.1	4.64	1.2	33.6	595	101.8	1.1	0	0	NA	0	0	1	0	0	1	0	0	0	0	4	14	1	0
61	OMH	M	69	25.2595	Asian	16	8	0	1	1	1	1	1	1	0	10330	710	7500	365	1995	61	23	0.38	74.7	12.61	3.6	13.48	0.99	41.2	585	77.6	1.4	0	1	13	0	1	0	0	0	1	0	1	1	0	14	40	0	0
62	OMH	F	73	31.1111	Asian	12	4	0	1	1	1	1	1	0	1	4320	680	248000	415	170	31	11	0.55	36	2.24	17.3	16.73	0.92	38	775	97.1	4.6	0	0	NA	0	0	1	0	0	1	0	0	0	0	6	13	1	0
63	OMH	M	72	24.2215	Asian	10	2	1	0	0	0	0	0	0	0	12920	650	289000	294	53	27	21	0.59	43.4	0.89	64.6	4.37	0.99	36.1	651	125.1	0.9	0	0	NA	0	0	1	0	0	1	0	0	0	0	3	14	1	0
64	OMH	M	47	25	Asian	27	6	0	0	0	0	0	0	0	0	8970	640	254000	571	241	68	55	0.53	33.2	1.55	39.8	35.82	1.04	30.4	891	76.8	2.3	0	1	18	1	1	0	0	0	1	0	0	0	0	20	31	1	0
65	OMH	M	55	36.9344	Asian	14	6	0	1	1	0	0	1	1	1	6780	1170	171000	213	86	12	9	0.25	73.9	15.72	3	14.44	0.94	38.9	575	71.2	1.2	0	1	63	0	1	0	0	0	1	0	1	1	1	55	117	0	0
66	OMH	M	74	26.449	Asian	12	3	1	1	1	0	0	0	0	0	11390	920	156000	743	687	67	30	0.92	49	1.33	41.3	12.98	1.09	27.9	556	75.3	3.2	0	1	NA	1	1	0	0	0	1	0	0	0	0	35	35	0	0
[truncated: 3 more columns]
